# Supplementary material for: Regulation of Adipose Progenitor Cell Expansion in a Novel Micro-Physiological Model of Human Adipose Tissue Mimicking Fibrotic and Pro-Inflammatory Microenvironments
Source: Cells. 2022 Sep 7;11(18):2798. doi: 10.3390/cells11182798 (PMC9496930; doi:10.3390/cells11182798)
Supplement: Supplementary file 1 [file cells-11-02798-s001.zip]

Archive with 1 entries (1 files):
- cells-1857469-supplementary.pdf
